# Supplementary material for: Structure Elucidation and Anti-Tumor Activities of Trichothecenes from Endophytic Fungus Fusarium sporotrichioides
Source: Biomolecules. 2022 Jun 2;12(6):778. doi: 10.3390/biom12060778 (PMC9220965; doi:10.3390/biom12060778)
Supplement: Supplementary file 1 [file biomolecules-12-00778-s001.zip]

Archive with 1 entries (1 files):
- biomolecules-1757489-supplementary.pdf
